# Supplementary material for: Paracrine Regulation of Alveolar Epithelial Damage and Repair Responses by Human Lung-Resident Mesenchymal Stromal Cells
Source: Cells. 2021 Oct 23;10(11):2860. doi: 10.3390/cells10112860 (PMC8616441; doi:10.3390/cells10112860)
Supplement: Supplementary file 1 [file cells-10-02860-s001.zip]

Archive with 1 entries (1 files):
- cells-1421578-supplementary.pdf
